# Supplementary material for: Successful Surgical Salvage for a Patient with Ruptured Coronary Sinus during Percutaneous Ablation for Atrial Fibrillation: A Case Report
Source: Medicina (Kaunas). 2021 Nov 27;57(12):1302. doi: 10.3390/medicina57121302 (PMC8705543; doi:10.3390/medicina57121302)
Supplement: Supplementary file 1 [file medicina-57-01302-s001.zip]

Archive with 1 entries (1 files):
- medicina-1457073-supplementary.mp4
